# Supplementary material for: Deep Penetration Microscopic Imaging with Non-Diffracting Airy Beams
Source: Membranes (Basel). 2021 May 26;11(6):391. doi: 10.3390/membranes11060391 (PMC8229875; doi:10.3390/membranes11060391)
Supplement: Supplementary file 1 [file membranes-11-00391-s001.zip]

Archive with 2 entries (1 files):
- Video 1/
- Video 1/Video 1 (Dynamic two-phonton vluometric imaging of mouse kidney tissue with Airy beams).avi
